# Supplementary material for: Pathfinder-Driven Chemical Space Exploration and Multiparameter Optimization in Tandem with Glide/IFD and QSAR-Based Active Learning Approach to Prioritize Design Ideas for FEP+ Calculations of SARS-CoV-2 PLpro Inhibitors
Source: Molecules. 2022 Dec 5;27(23):8569. doi: 10.3390/molecules27238569 (PMC9741453; doi:10.3390/molecules27238569)
Supplement: Supplementary file 1 [file molecules-27-08569-s001.zip]

Archive with 1 entries (1 files):
- molecules-2031413-supplementary.pdf
